# Supplementary material for: Long-term effect of transcranial direct current stimulation in the treatment of chronic tinnitus: A randomized, placebo-controlled trial
Source: Front Psychiatry. 2022 Oct 13;13:969800. doi: 10.3389/fpsyt.2022.969800 (PMC9606613; doi:10.3389/fpsyt.2022.969800)
Supplement: Supplementary file 1 [file Table_1.XLSX]

## Sheet: List1
	The outcomes of the trial are calculated bellow. The values at specifit evaluation points are put into comparison with T1 value. (For example delta T2=T2-T1); Min-Minimal, Qu-quartile, Max-maximal, SD-standard deviation, N-number of participants, NA-not available
Tinnitus Functional Index Total score
		Min.	1st Qu.	Median	Mean	3rd Qu.	Max.	SD	N	NA’s
	delta T2 Active	-17.6	-9.4	-4	-3.8737	2.6	9.2	7.9387	19	0
	delta T2 Sham	-40.4	-4.6	0	-1.9	5.2	18	13.3777	20	0
	delta T3 Active	-36.8	-15.8	-4.4	-5.9158	3.8	14.4	13.3164	19	0
	delta T3 Sham	-16	-0.1	3.8	5.84	8.5	38.8	12.8783	20	0
	delta T4 Active	-47.6	-13.4	-7.2	-7.3474	2.6	18.4	16.0018	19	0
	delta T4 Sham	-41.2	-0.2	0.8	2.34	4.6	33.6	15.522	20	0
Tinnitus Functional Index Intrusive		Min.	1st Qu.	Median	Mean	3rd Qu.	Max.	SD	N	NA’s
	delta T2 Active	-30	-6.7	-3.3	-2.2842	1.7	23.3	12.4181	19	0
	delta T2 Sham	-26.7	-7.525	0	4.17	3.3	146.7	35.1501	20	0
	delta T3 Active	-63.3	-16.6	-10	-12.6263	0	13.3	20.9439	19	0
	delta T3 Sham	-30	0	0	14.015	11.675	186.7	43.972	20	0
	delta T4 Active	-66.7	-18.35	-3.3	-11.9263	3.35	16.6	22.7096	19	0
	delta T4 Sham	-33.4	-0.825	0	9.175	4.225	186.7	44.9113	20	0
Tinnitus Functional Index Sense of control
		Min.	1st Qu.	Median	Mean	3rd Qu.	Max.	SD	N	NA’s
	delta T2 Active	-46.7	-13.35	-3.3	-5.7842	3.3	20	16.3732	19	0
	delta T2 Sham	-20	-3.325	0	0.325	4.15	20	9.4835	20	0
	delta T3 Active	-36.7	-6.6	0	-1.0421	6.7	16.7	13.1126	19	0
	delta T3 Sham	-10	0	0	6.495	7.525	46.7	14.086	20	0
	delta T4 Active	-56.7	-6.7	0	-3.1684	8.35	30	19.2003	19	0
	delta T4 Sham	-20	0	0	3.825	4.15	33.3	12.9846	20	0
Tinnitus Functional Index Cognitive
		Min.	1st Qu.	Median	Mean	3rd Qu.	Max.	SD	N	NA’s
	delta T2 Active	-60	-8.35	-3.3	-5.7947	1.65	13.3	16.2466	19	0
	delta T2 Sham	-43.3	-6.7	0	-2.995	4.225	20	15.0122	20	0
	delta T3 Active	-56.6	-16.65	0	-5.0789	3.4	40	21.1668	19	0
	delta T3 Sham	-10	0	1.65	5.84	10	40	12.6909	20	0
	delta T4 Active	-63.3	-13.3	0	-6.1263	8.35	16.7	20.4596	19	0
	delta T4 Sham	-26.6	0	0	3.67	4.15	53.3	17.5579	20	0
Tinnitus Functional Index Sleep
		Min.	1st Qu.	Median	Mean	3rd Qu.	Max.	SD	N	NA’s
	delta T2 Active	-43.4	-10	0	-0.5211	6.7	43.3	20.4314	19	0
	delta T2 Sham	-53.3	-13.3	0	-2.99	1.675	56.7	21.2458	20	0
	delta T3 Active	-46.7	-18.3	3.3	-1.5842	13.3	30	20.8802	19	0
	delta T3 Sham	-40	0	0	2.67	7.525	46.7	18.2499	20	0
	delta T4 Active	-43.3	-13.3	-3.4	-5.7895	3.3	30	19.129	19	0
	delta T4 Sham	-43.3	0	0	-0.5	0	46.7	18.4278	20	0
Tinnitus Functional Index Auditory
		Min.	1st Qu.	Median	Mean	3rd Qu.	Max.	SD	N	NA’s
	delta T2 Active	-43.3	-10	0	-3.8684	3.3	23.3	15.3126	19	0
	delta T2 Sham	-43.3	-0.825	0	-1.16	10	13.4	14.9608	20	0
	delta T3 Active	-43.3	-18.35	-6.7	-9.1263	0	20	15.8207	19	0
	delta T3 Sham	-20	0	0	5	7.525	46.6	13.3022	20	0
	delta T4 Active	-43.3	-20	-10	-10.1737	0	23.3	16.5681	19	0
	delta T4 Sham	-40	0	0	3.835	7.525	43.3	15.9368	20	0
Tinnitus Functional Index Relaxation
		Min.	1st Qu.	Median	Mean	3rd Qu.	Max.	SD	N	NA’s
	delta T2 Active	-26.7	-16.7	-6.7	-5.7895	0	26.7	15.275	19	0
	delta T2 Sham	-60	-6.625	0	-4.5	0.825	20	17.5827	20	0
	delta T3 Active	-50	-20	-3.3	-7.2	0	20	16.529	19	0
	delta T3 Sham	-30	0	3.3	5.005	10	40	14.8468	20	0
	delta T4 Active	-60	-15	-10	-11.4158	-1.65	26.6	20.4929	19	0
	delta T4 Sham	-53.3	0	0	-0.33	3.3	40	18.2161	20	0
Tinnitus Functional Index Quality of Life
		Min.	1st Qu.	Median	Mean	3rd Qu.	Max.	SD	N	NA’s
	delta T2 Active	-17.5	-10	-5	-1.9737	2.5	25	11.0422	19	0
	delta T2 Sham	-40	-6.875	0	-1.75	7.5	15	12.5944	20	0
	delta T3 Active	-40	-12.5	-10	-6.7105	0	20	13.2039	19	0
	delta T3 Sham	-17.5	0	3.75	4.625	10	32.5	12.2816	20	0
	delta T4 Active	-50	-11.25	-7.5	-4.7368	3.75	25	17.6166	19	0
	delta T4 Sham	-52.5	0	0	0.375	5	27.5	15.5867	20	0
Tinnitus Functional Index Emotional
		Min.	1st Qu.	Median	Mean	3rd Qu.	Max.	SD	N	NA’s
	delta T2 Active	-40	-10	0	-5.6105	0	13.4	12.5352	19	0
	delta T2 Sham	-46.6	-6.625	0	-6.33	0	10	14.689	20	0
	delta T3 Active	-36.7	-11.7	0	-3.6737	6.7	13.4	14.6706	19	0
	delta T3 Sham	-23.3	0	0	3.49	7.45	30	12.6901	20	0
	delta T4 Active	-66.7	-13.35	0	-6.3105	3.35	20	19.281	19	0
	delta T4 Sham	-56.6	-6.625	0	-0.665	0	40	19.7408	20	0
Iowa Tinnitus Handicap Questionnaire Total score
		Min.	1st Qu.	Median	Mean	3rd Qu.	Max.	SD	N	NA’s
	delta T2 Active	-13.9	-7.35	-3.5	8.9474	-0.55	196.3	46.5925	19	0
	delta T2 Sham	-29.7	-4.425	0	-3.04	0.95	18.6	11.7136	20	0
	delta T3 Active	-20.8	-9.75	-4.1	5.5421	1.3	181.2	43.851	19	0
	delta T3 Sham	-22.9	-0.175	2.15	1.965	5.95	14.8	8.5059	20	0
	delta T4 Active	-42.1	-11.5	-3	-5.7789	1.45	28.6	14.8573	19	0
	delta T4 Sham	-45.2	-0.1	0.75	-1.585	2.825	11.2	12.5966	20	0
Iowa Tinnitus Handicap Questionnaire version 1 Factor 1
		Min.	1st Qu.	Median	Mean	3rd Qu.	Max.	SD	N	NA’s
	delta T2 Active	-26.7	-8.35	-2	15.3316	0	341.3	79.8253	19	0
	delta T2 Sham	-40.7	-5.175	0	-3.185	1.325	26.6	14.8603	20	0
	delta T3 Active	-28	-10.45	-5.6	11.9474	5.2	323.3	76.466	19	0
	delta T3 Sham	-44	-0.7	1	1.395	9.9	20	14.2587	20	0
	delta T4 Active	-60.6	-12.65	-7.3	-8.9684	-0.3	24	18.1603	19	0
	delta T4 Sham	-54	-1.625	0.6	-3.26	1.55	20	16.4822	20	0
Iowa Tinnitus Handicap Questionnaire version 1 Factor 2
		Min.	1st Qu.	Median	Mean	3rd Qu.	Max.	SD	N	NA’s
	delta T2 Active	-17.6	-6.25	-1.3	2.0263	5	47.5	14.3347	19	0
	delta T2 Sham	-60	-5	0	-4.525	2.5	6.2	14.7796	20	0
	delta T3 Active	-23.3	-9.35	-6.2	-3.0789	0.6	40	14.8761	19	0
	delta T3 Sham	-15	-0.175	1.9	3.125	5	33.8	10.4659	20	0
	delta T4 Active	-39.3	-11.85	-5	-4.2526	2.5	43.7	16.7823	19	0
	delta T4 Sham	-36.3	0	0	0.755	2.5	36.3	12.3318	20	0
Iowa Tinnitus Handicap Questionnaire version 1 Factor 3
		Min.	1st Qu.	Median	Mean	3rd Qu.	Max.	SD	N	NA’s
	delta T2 Active	-33.5	-3.1	1.2	-1.1842	5	25	14.8544	19	0
	delta T2 Sham	-15	-0.625	0	0.5	0	25	7.0524	20	0
	delta T3 Active	-25	-6.25	0	-1.1842	6.1	22.5	11.7681	19	0
	delta T3 Sham	-30	0	0	1.875	3.75	22.5	9.7291	20	0
	delta T4 Active	-24.7	-2.5	0	3.1632	10	50	15.4179	19	0
	delta T4 Sham	-30	-2.5	0	0	0.625	27.5	9.5971	20	0
Beck Anxiety Inventory		Min.	1st Qu.	Median	Mean	3rd Qu.	Max.	SD	N	NA’s
	delta T2 Active	-10	0	1	1.0526	3	15	5.307	19	0
	delta T2 Sham	-14	-2	-1	-1.5	0	5	4.4189	20	0
	delta T3 Active	-12	0	2	2.7368	5.5	17	6.3407	19	0
	delta T3 Sham	-14	-0.25	1	1	2.25	10	4.899	20	0
	delta T4 Active	-14	-2	0	1.3684	5.5	12	6.2558	19	0
	delta T4 Sham	-13	-1.25	0	-0.5	0	16	5.3656	20	0
SDS index		Min.	1st Qu.	Median	Mean	3rd Qu.	Max.	SD	N	NA’s
	delta T2 Active	-10	-5.5	0	0.3684	4	15	7.5734	19	0
	delta T2 Sham	-26	-3	-0.5	-1.9	3	11	8.8965	20	0
	delta T3 Active	-13	-7	-1	-0.8421	2	21	8.5457	19	0
	delta T3 Sham	-26	0	0.5	-0.5	3.25	7	7.3449	20	0
	delta T4 Active	-16	-3	0	-0.3684	1	22	8.2476	19	0
	delta T4 Sham	-30	-2	0	-3.15	0	13	9.9698	20	0
WHO- Quality of Life-BREF - Domain 1
		Min.	1st Qu.	Median	Mean	3rd Qu.	Max.	SD	N	NA’s
	delta T2 Active	-28.5	-12.5	0	-4.5	1.8	10.7	10.7049	19	0
	delta T2 Sham	-7.2	-0.875	0	4.635	0.9	50	15.6785	20	0
	delta T3 Active	-14.3	-7.15	0	0	7.15	14.3	9.148	19	0
	delta T3 Sham	-14.2	0	0	1.785	3.6	39.2	9.7756	20	0
	delta T4 Active	-17.9	-7.1	0	-0.7579	5.35	14.3	9.9278	19	0
	delta T4 Sham	-17.9	0	0	4.46	3.6	57.1	15.3131	20	0
WHO- Quality of Life-BREF - Domain 2
		Min.	1st Qu.	Median	Mean	3rd Qu.	Max.	SD	N	NA’s
	delta T2 Active	-20.8	-8.3	-4.2	-3.9474	0	8.3	6.8677	19	0
	delta T2 Sham	-8.4	0	0	5.625	2.075	50	14.7049	20	0
	delta T3 Active	-29.1	-8.4	0	-3.5	2.1	8.4	9.1348	19	0
	delta T3 Sham	-8.3	0	0	3.965	1.05	58.4	13.5598	20	0
	delta T4 Active	-25	-8.35	-4.2	-4.8211	0	8.4	8.8133	19	0
	delta T4 Sham	-12.5	0	0	5.41	0	62.5	18.8882	20	0
WHO- Quality of Life-BREF - Domain 3
		Min.	1st Qu.	Median	Mean	3rd Qu.	Max.	SD	N	NA’s
	delta T2 Active	-25	-8.3	0	-3.5053	4.15	16.7	11.8879	19	0
	delta T2 Sham	-8.3	0	0	3.33	2.075	25	7.8282	20	0
	delta T3 Active	-41.6	-16.65	0	-4.8158	8.3	16.7	15.5356	19	0
	delta T3 Sham	-16.7	0	0	1.67	0	25	8.8102	20	0
	delta T4 Active	-50	-12.55	-8.3	-8.3316	0	8.4	14.706	19	0
	delta T4 Sham	-16.7	0	0	0.83	0	33.3	9.7126	20	0
WHO- Quality of Life-BREF - Domain 4
		Min.	1st Qu.	Median	Mean	3rd Qu.	Max.	SD	N	NA’s
	delta T2 Active	-25	-12.5	-3.1	-3.2842	6.2	12.5	10.3894	19	0
	delta T2 Sham	-6.3	0	0	2.965	4.675	18.7	6.2863	20	0
	delta T3 Active	-25	-9.4	0	-2.6211	3.15	15.7	10.5425	19	0
	delta T3 Sham	-6.3	0	0	1.095	0	21.9	5.7662	20	0
	delta T4 Active	-21.9	-6.25	0	0.3368	9.4	12.5	9.8797	19	0
	delta T4 Sham	-12.5	0	0	2.04	0.8	31.2	8.369	20	0
